# Supplementary material for: Regional-scale land-cover change during the 20th century and its consequences for biodiversity
Source: Ambio. 2015 Jan 9;44(Suppl 1):17–27. doi: 10.1007/s13280-014-0585-9 (PMC4288995; doi:10.1007/s13280-014-0585-9)
Supplement: Supplementary file 4 — Supplementary material 4 (PRJ 1 kb) [file 13280_2014_585_MOESM4_ESM.prj]

PROJCS["SWEREF99_TM",GEOGCS["GCS_SWEREF99",DATUM["D_SWEREF99",SPHEROID["GRS_1980",6378137,298.257222101]],PRIMEM["Greenwich",0],UNIT["Degree",0.017453292519943295]],PROJECTION["Transverse_Mercator"],PARAMETER["latitude_of_origin",0],PARAMETER["central_meridian",15],PARAMETER["scale_factor",0.9996],PARAMETER["false_easting",500000],PARAMETER["false_northing",0],UNIT["Meter",1]]
